# Supplementary material for: A Locomotor Deficit Induced by Sublethal Doses of Pyrethroid and Neonicotinoid Insecticides in the Honeybee Apis mellifera
Source: PLoS One. 2015 Dec 14;10(12):e0144879. doi: 10.1371/journal.pone.0144879 (PMC4682844; doi:10.1371/journal.pone.0144879)
Supplement: S1 Table — (XLSX) [file pone.0144879.s004.xlsx]

## Sheet: Feuil1
			Cypermethrin				Tau-fluvalinate				Tetramethrin				Thiamethoxam				Fipronil
			0 ng	2.5 ng	5 ng		0 ng	33 ng	66 ng		0 ng	70 ng	150 ng		0 ng	3.8 ng	7.5 ng		0 ng	0.5 ng	1 ng
	Dead		1	0	10		1	0	6		5	7	28		0	0	38		1	4	14
	Alive		209	120	50		209	120	54		175	113	32		240	240	232		179	176	46
	Total bee number		210	120	60		210	120	60		180	120	60		240	240	270		180	180	60
	Mortality (%)		0.5	0	17		0.5	0	10		2.5	6	47		0	0	14		0.5	2	23
	p value of the Fisher's Exact test			p=1,0000	p<0.0001			p=1,0000	p=0,0006			p=0,1509	p<0.0001			p=1,0000	p<0.0001			p=0,3715	p<0.0001
